# Supplementary material for: Difference in Mortality Rates by Occupation in Japanese Male Workers Aged 25 to 64 Years from 1980 to 2015
Source: Int J Environ Res Public Health. 2022 Sep 9;19(18):11328. doi: 10.3390/ijerph191811328 (PMC9517138; doi:10.3390/ijerph191811328)
Supplement: Supplementary file 1 [file ijerph-19-11328-s001.zip]

Archive with 1 entries (1 files):
- ijerph-1844572-supplementary.pdf
